# Supplementary material for: Electrospun Ultrafine Cationic Cellulose Fibers Produced from Sugarcane Bagasse for Potential Textile Applications
Source: Polymers (Basel). 2021 Nov 13;13(22):3927. doi: 10.3390/polym13223927 (PMC8621662; doi:10.3390/polym13223927)
Supplement: Supplementary file 1 [file polymers-13-03927-s001.zip]

Archive with 1 entries (1 files):
- polymers-1411474-supplementary.pdf
